# Supplementary material for: Microchip Immunoassays for Monitoring Renal Function: Rapid, Low-Cost, and Highly Sensitive Quantification of Urinary Biomarkers of Diabetic Nephropathy
Source: Micromachines (Basel). 2021 Oct 31;12(11):1353. doi: 10.3390/mi12111353 (PMC8621389; doi:10.3390/mi12111353)
Supplement: Supplementary file 1 [file micromachines-12-01353-s001.zip]

Archive with 1 entries (1 files):
- micromachines-1419812-supplementary.pdf
